# Supplementary material for: Automated prioritization of sick newborns for whole genome sequencing using clinical natural language processing and machine learning
Source: Genome Med. 2023 Mar 16;15:18. doi: 10.1186/s13073-023-01166-7 (PMC10018992; doi:10.1186/s13073-023-01166-7)
Supplement: Supplementary file 1 — Additional file 1: Table S1. Clinical diagnosis frequencies for sequenced RCHSD cases broken down by positive/negative molecular diagnosis status. Table S2. Primary clinical diagnoses for sequenced Utah NeoSeq cases broken down by positive/negative molecular diagnosis status. Table S3. Individual MPSE scores for RCHSD cohort patients. Table S4. Individual MPSE scores for Utah NeoSeq cohort patients. [file 13073_2023_1166_MOESM1_ESM.xlsx]

## Sheet: Table S1
Table S1. Clinical diagnosis frequencies for sequenced RCHSD cases broken down by positive/negative molecular diagnosis status.
ICD-10-CM Category	ICD-10-CM Category Description	Non-Diagnostic Cases (n=208)	Diagnostic Cases (n=85)
A00-B99	Certain infectious and parasitic diseases	4 (2%)	1 (1%)
C00-D49	Neoplasms	10 (5%)	4 (5%)
D50-D89	Diseases of the blood and blood-forming organs and certain disorders involving the immune mechanism	23 (11%)	15 (18%)
E00-E89	Endocrine, nutritional and metabolic diseases	27 (13%)	12 (14%)
F01-F99	Mental, Behavioral and Neurodevelopmental disorders	16 (8%)	5 (6%)
G00-G99	Diseases of the nervous system	46 (22%)	19 (22%)
H00-H59	Diseases of the eye and adnexa	5 (2%)	3 (4%)
H60-H95	Diseases of the ear and mastoid process	3 (1%)	1 (1%)
I00-I99	Diseases of the circulatory system	29 (14%)	10 (12%)
J00-J99	Diseases of the respiratory system	14 (7%)	3 (4%)
K00-K95	Diseases of the digestive system	6 (3%)	3 (4%)
L00-L99	Diseases of the skin and subcutaneous tissue	2 (1%)	2 (2%)
M00-M99	Diseases of the musculoskeletal system and connective tissue	7 (3%)	4 (5%)
N00-N99	Diseases of the genitourinary system	4 (2%)	5 (6%)
O00-O9A	Pregnancy, childbirth and the puerperium	0 (0%)	1 (1%)
P00-P96	Certain conditions originating in the perinatal period	25 (12%)	10 (12%)
Q00-Q99	Congenital malformations, deformations and chromosomal abnormalities	57 (27%)	26 (31%)
R00-R99	Symptoms, signs and abnormal clinical and laboratory findings, not elsewhere classified	40 (19%)	16 (19%)

## Sheet: Table S2
Table S2. Primary clinical diagnoses for sequenced Utah NeoSeq cases broken down by positive/negative molecular diagnosis status.
ICD-10-CM Block	ICD-10-CM Block Description	Non-Diagnostic Cases (n=20)	Diagnostic Cases (n=15)
E15-E16	Other disorders of glucose regulation and pancreatic internal secretion		Hypoglycemia (E16.1)
G40-G47	Episodic and paroxysmal disorders		Focal motor seizures (G40.1)
K70-K77	Diseases of liver	Cholestasis (K71.0)
		Cholestasis (K71.0)
P80-P83	Conditions involving the integument and temperature regulation of fetus and newborn	Nonimmune hydrops fetalis (P83.2)	Nonimmune hydrops fetalis (P83.2)
			Nonimmune hydrops fetalis (P83.2)
P90-P96	Other disorders originating in the perinatal period	Severe muscular hypotonia (P94.2)	Encephalopathy (P91.8)
Q00-Q07	Congenital malformations of the nervous system	Occipital encephalocele (Q01.2)
		Agenesis of corpus callosum (Q04.0)
		Cerebellar hypoplasia (Q04.3)
		Septo-optic dysplasia (Q04.4)
		Ventriculomegaly (Q04.8)
		Colpocephaly (Q04.8)
Q20-Q28	Congenital malformations of the circulatory system	Congenital pulmonary valve stenosis (Q22.1)	Double outlet right ventricle (Q20.1)
		TAPVR (Q26.2)	Coarctation of aorta (Q25.1)
Q38-Q45	Other congenital malformations of the digestive system	Anal atresia (Q42.3)
Q50-Q56	Congenital malformations of genital organs	Ambiguous male genitalia (Q56.4)
Q60-Q64	Congenital malformations of the urinary system	Renal agenesis (Q60.0)
Q65-Q79	Congenital malformations and deformations of the musculoskeletal system	Arthrogryposis (Q74.3)	Polydactyly (Q69.9)
		Omphalocele (Q79.2)	Arthrogryposis (Q74.3)
		Skeletal dysplasia (Q79.9)	Diaphragmatic hernia (Q79.0)
			Skeletal dysplasia (Q79.9)
			Skeletal dysplasia (Q79.9)
			Skeletal dysplasia (Q79.9)
Q80-Q89	Other congenital malformations	Hemifacial hypoplasia (Q87.0)	Cystic hygroma (Q87.1)
			Fetal akinesia sequence (Q87.8)
R10-R19	Symptoms and signs involving the digestive system and abdomen	Dysphagia (R13)

## Sheet: Table S3
Table S3: Individual MPSE scores for RCHSD cohort patients.
Patient	Sequenced Status	Diagnostic Status	MPSE Score
1	1	1	518.528
2	1	1	333.386
3	1	1	325.979
4	1	0	307.134
5	1	0	296.851
6	1	0	273.874
7	1	0	269.497
8	1	0	262.815
9	0	0	254.452
10	1	0	252.475
11	1	0	250.437
12	1	0	223.266
13	1	1	214.911
14	1	0	212.526
15	1	1	207.11
16	1	1	204.166
17	1	1	200.119
18	0	0	187.512
19	1	0	187.082
20	1	0	173.181
21	1	1	172.37
22	1	0	151.013
23	1	0	149.344
24	1	0	148.86
25	1	0	136.912
26	1	0	129.882
27	1	0	121.033
28	0	0	119.262
29	1	1	119.192
30	0	0	116.273
31	1	0	111.574
32	1	0	110.696
33	1	1	109.388
34	1	0	107.13
35	1	0	106.572
36	0	0	106.321
37	1	1	105.45
38	1	1	104.044
39	1	0	104.02
40	1	0	101.48
41	1	1	99.5698
42	1	0	97.0595
43	1	0	94.2812
44	1	0	93.619
45	0	0	93.5738
46	1	0	92.6338
47	0	0	88.7499
48	1	1	86.9273
49	1	1	83.7869
50	0	0	82.6267
51	1	0	82.1595
52	1	1	81.4623
53	1	0	80.2922
54	1	1	79.0349
55	1	0	78.7744
56	1	0	76.989
57	1	1	76.29
58	1	0	75.0494
59	1	0	74.4471
60	1	1	74.2007
61	0	0	73.2278
62	1	0	73.0017
63	0	0	72.4773
64	1	1	72.1483
65	0	0	72.0608
66	1	0	69.757
67	1	0	69.1248
68	0	0	68.394
69	0	0	65.4998
70	1	1	64.9706
71	1	0	63.297
72	1	0	62.6641
73	0	0	61.4322
74	1	0	61.2523
75	1	0	61.0967
76	1	0	60.6
77	1	0	58.6375
78	0	0	58.5212
79	1	0	56.9397
80	1	0	55.8262
81	1	0	55.5263
82	0	0	55.1159
83	0	0	54.7515
84	1	0	54.5596
85	0	0	54.0257
86	1	0	53.7354
87	1	0	52.994
88	0	0	52.4702
89	1	0	51.993
90	1	1	51.6848
91	0	0	51.4785
92	1	0	51.0914
93	1	0	50.8294
94	1	0	50.1942
95	1	0	48.798
96	0	0	48.6719
97	0	0	48.127
98	1	1	47.7597
99	1	1	45.8083
100	0	0	45.539
101	1	0	44.1181
102	0	0	41.7826
103	1	0	41.4642
104	1	1	38.7051
105	1	1	38.1825
106	1	0	38.0511
107	1	0	36.4278
108	1	1	36.3273
109	0	0	36.2362
110	0	0	35.85
111	0	0	35.3117
112	1	1	34.7122
113	1	0	33.8154
114	0	0	32.9791
115	1	0	32.9443
116	0	0	32.9001
117	1	0	32.0085
118	0	0	31.7893
119	0	0	30.3986
120	1	0	30.3644
121	1	0	28.9768
122	0	0	28.3228
123	1	0	27.962
124	0	0	27.4986
125	1	0	27.3244
126	0	0	25.8542
127	1	0	24.98
128	1	1	24.7164
129	1	1	24.2135
130	0	0	24.0529
131	1	0	23.8937
132	1	1	23.7433
133	1	1	23.3101
134	1	1	23.2381
135	1	1	22.5584
136	1	0	22.1691
137	1	0	22.1226
138	1	1	21.6379
139	1	0	21.1209
140	0	0	20.3286
141	1	0	19.7847
142	1	0	19.6089
143	1	0	19.5788
144	0	0	19.295
145	1	0	18.7887
146	0	0	18.3361
147	0	0	18.3271
148	1	0	18.0557
149	1	0	17.5121
150	1	1	17.3144
151	1	0	17.162
152	1	1	16.2617
153	1	0	16.256
154	0	0	15.9053
155	0	0	14.9581
156	0	0	14.7445
157	0	0	14.6541
158	0	0	14.5538
159	0	0	14.274
160	0	0	13.5966
161	0	0	13.3256
162	1	1	13.1129
163	1	0	12.6095
164	1	0	12.4915
165	1	0	12.3723
166	1	0	11.8931
167	1	1	11.6301
168	1	0	11.3377
169	1	1	11.2272
170	1	0	10.9166
171	0	0	10.4605
172	1	0	10.3843
173	0	0	10.3286
174	1	0	9.87102
175	1	1	9.60514
176	1	0	9.43523
177	0	0	9.27982
178	1	0	9.17876
179	1	0	8.64126
180	0	0	8.15031
181	1	1	8.03655
182	1	0	7.9818
183	1	0	7.91934
184	0	0	7.8309
185	1	0	7.67185
186	1	1	7.4383
187	1	1	7.3334
188	1	0	7.29488
189	0	0	6.676
190	1	0	5.9251
191	0	0	5.82869
192	1	1	5.73224
193	0	0	5.24977
194	1	0	5.20892
195	0	0	4.95581
196	0	0	4.85225
197	0	0	4.43165
198	0	0	4.30981
199	1	0	4.20666
200	1	0	4.16068
201	1	0	4.11555
202	0	0	3.51773
203	1	0	3.29315
204	0	0	3.18287
205	1	1	3.14381
206	0	0	2.88699
207	0	0	2.7864
208	1	1	2.66051
209	1	0	2.5069
210	1	1	2.45307
211	0	0	2.40662
212	0	0	2.34006
213	1	1	2.00592
214	1	0	1.93365
215	1	0	1.80755
216	1	0	1.73785
217	0	0	1.65156
218	1	1	1.0698
219	1	0	1.05995
220	1	1	1.0156
221	0	0	-0.283384
222	1	0	-0.357223
223	1	0	-0.662119
224	1	0	-0.823723
225	1	0	-0.883404
226	0	0	-1.07802
227	1	0	-1.37807
228	0	0	-1.40051
229	0	0	-1.60375
230	0	0	-2.22085
231	0	0	-2.75473
232	1	0	-2.76702
233	0	0	-2.78336
234	0	0	-2.81924
235	0	0	-3.11103
236	1	1	-3.19261
237	0	0	-3.37249
238	0	0	-3.45279
239	1	0	-4.43738
240	1	0	-4.43975
241	0	0	-4.50575
242	1	0	-4.53133
243	1	0	-4.69695
244	0	0	-4.82385
245	1	1	-4.85365
246	0	0	-4.94053
247	1	1	-5.26312
248	1	0	-5.31328
249	0	0	-5.52413
250	0	0	-5.55938
251	0	0	-5.83306
252	0	0	-5.95922
253	1	1	-6.02841
254	0	0	-6.06304
255	0	0	-6.26473
256	0	0	-6.29479
257	0	0	-6.4198
258	1	1	-6.42907
259	0	0	-6.61141
260	0	0	-6.70183
261	0	0	-6.87253
262	0	0	-6.99785
263	1	0	-7.41339
264	1	0	-7.70463
265	0	0	-7.85077
266	0	0	-8.19768
267	0	0	-8.27416
268	0	0	-8.53067
269	1	0	-8.83208
270	0	0	-9.03505
271	1	0	-9.11499
272	0	0	-9.3662
273	0	0	-9.44195
274	1	1	-9.46806
275	1	0	-9.9269
276	1	1	-10.2703
277	0	0	-10.4868
278	0	0	-10.6821
279	1	0	-11.1473
280	1	1	-11.4119
281	1	0	-11.4236
282	0	0	-11.5662
283	1	0	-11.6744
284	1	0	-11.9574
285	0	0	-12.1475
286	0	0	-12.2925
287	0	0	-12.3959
288	1	1	-12.4057
289	1	0	-12.4101
290	1	1	-12.4153
291	0	0	-12.5595
292	1	0	-12.6396
293	0	0	-12.8391
294	0	0	-13.0493
295	0	0	-13.0784
296	1	0	-13.3024
297	1	0	-13.3586
298	0	0	-13.4527
299	1	1	-13.5403
300	0	0	-13.5501
301	0	0	-13.7217
302	1	0	-13.7397
303	0	0	-13.7657
304	1	0	-13.9823
305	1	1	-14.048
306	0	0	-14.1394
307	1	0	-14.1469
308	0	0	-14.3049
309	0	0	-14.3618
310	0	0	-14.4559
311	0	0	-14.4944
312	0	0	-14.6105
313	1	0	-14.6588
314	0	0	-14.7793
315	1	1	-14.9832
316	0	0	-15.3086
317	1	1	-15.4151
318	1	1	-15.4652
319	1	0	-15.4804
320	0	0	-15.6296
321	0	0	-15.6748
322	1	0	-15.7288
323	0	0	-15.8574
324	0	0	-16.1261
325	0	0	-16.4053
326	1	0	-16.4971
327	1	1	-16.7659
328	0	0	-17.2096
329	1	0	-17.2185
330	0	0	-17.2844
331	1	0	-17.3545
332	0	0	-17.4058
333	1	0	-17.4917
334	0	0	-17.5412
335	0	0	-17.7739
336	0	0	-17.9716
337	0	0	-18.3018
338	1	0	-18.5398
339	1	0	-18.583
340	1	0	-18.7596
341	1	0	-18.7933
342	0	0	-18.9766
343	0	0	-19.0326
344	0	0	-19.133
345	0	0	-19.1642
346	0	0	-19.2412
347	1	0	-19.2462
348	0	0	-19.3227
349	1	0	-19.4376
350	1	0	-19.5053
351	1	0	-19.5143
352	1	1	-19.5843
353	1	0	-19.6602
354	0	0	-19.6958
355	1	0	-19.8151
356	0	0	-19.9145
357	0	0	-19.9246
358	1	0	-19.9431
359	0	0	-20.0898
360	0	0	-20.1658
361	0	0	-20.2153
362	0	0	-20.2775
363	0	0	-20.324
364	0	0	-20.3276
365	1	0	-20.3583
366	0	0	-20.4515
367	0	0	-20.6156
368	0	0	-20.9653
369	0	0	-21.0998
370	0	0	-21.4828
371	0	0	-21.6256
372	1	0	-21.7245
373	0	0	-21.7997
374	1	1	-21.9475
375	0	0	-22.018
376	0	0	-22.0362
377	0	0	-22.0981
378	0	0	-22.1118
379	0	0	-22.1212
380	0	0	-22.1668
381	0	0	-22.2307
382	1	0	-22.302
383	0	0	-22.3865
384	1	0	-22.6585
385	0	0	-22.8569
386	1	0	-22.9371
387	0	0	-22.9714
388	0	0	-23.3297
389	0	0	-23.4065
390	1	0	-23.4331
391	0	0	-23.4498
392	0	0	-23.6553
393	0	0	-23.8237
394	0	0	-24.0369
395	1	0	-24.1105
396	0	0	-24.1168
397	0	0	-24.1669
398	0	0	-24.1735
399	0	0	-24.2005
400	1	0	-24.2431
401	0	0	-24.4179
402	1	0	-24.513
403	0	0	-24.6798
404	1	0	-24.6843
405	0	0	-24.7957
406	1	0	-24.8363
407	0	0	-24.8521
408	1	0	-24.8924
409	1	0	-24.8941
410	0	0	-24.901
411	0	0	-24.9609
412	0	0	-25.1346
413	1	0	-25.198
414	1	1	-25.2774
415	0	0	-25.3658
416	0	0	-25.436
417	0	0	-25.4624
418	1	0	-25.4694
419	1	0	-25.5197
420	0	0	-25.6335
421	1	0	-25.6364
422	1	0	-25.6717
423	0	0	-25.7023
424	0	0	-25.735
425	0	0	-25.8083
426	0	0	-25.8427
427	0	0	-25.8766
428	0	0	-25.9332
429	1	0	-25.9629
430	0	0	-25.9812
431	1	0	-26.1308
432	0	0	-26.2112
433	1	0	-26.2713
434	1	0	-26.3003
435	0	0	-26.3303
436	0	0	-26.6687
437	0	0	-26.8885
438	0	0	-26.9979
439	0	0	-27.0311
440	0	0	-27.035
441	0	0	-27.1707
442	1	1	-27.2149
443	1	0	-27.2416
444	0	0	-27.4859
445	0	0	-27.4884
446	1	0	-27.5068
447	1	0	-27.5797
448	0	0	-27.5827
449	1	0	-27.7532
450	0	0	-27.9425
451	1	0	-28.0228
452	0	0	-28.067
453	1	0	-28.085
454	0	0	-28.0883
455	0	0	-28.157
456	1	0	-28.2222
457	0	0	-28.2389
458	0	0	-28.2782
459	1	0	-28.4228
460	1	0	-28.521
461	1	1	-28.5292
462	1	0	-28.5896
463	1	1	-28.6263
464	1	1	-28.6761
465	1	0	-28.6936
466	0	0	-28.7009
467	1	0	-28.7493
468	0	0	-28.8159
469	0	0	-28.9642
470	0	0	-29.3612
471	0	0	-29.3894
472	0	0	-29.4316
473	0	0	-29.4919
474	0	0	-29.6114
475	0	0	-29.6761
476	0	0	-29.7747
477	0	0	-29.9421
478	0	0	-29.9546
479	1	0	-29.9601
480	0	0	-30.0033
481	0	0	-30.1615
482	1	1	-30.2886
483	1	0	-30.3841
484	0	0	-30.4702
485	0	0	-30.7573
486	1	1	-30.7598
487	1	0	-30.843
488	0	0	-30.8896
489	0	0	-31.0329
490	0	0	-31.1959
491	1	0	-31.2645
492	0	0	-31.3444
493	0	0	-31.3928
494	0	0	-31.4362
495	1	0	-31.458
496	1	0	-31.5553
497	0	0	-31.5571
498	0	0	-31.6432
499	0	0	-31.6532
500	0	0	-31.7538
501	0	0	-32.062
502	0	0	-32.1338
503	0	0	-32.1524
504	0	0	-32.3603
505	0	0	-32.3771
506	0	0	-32.3805
507	0	0	-32.3852
508	1	0	-32.429
509	0	0	-32.4634
510	0	0	-32.5524
511	1	0	-32.596
512	0	0	-32.6061
513	0	0	-32.6252
514	1	0	-32.6384
515	0	0	-32.6639
516	0	0	-32.7365
517	0	0	-32.8697
518	0	0	-32.9238
519	0	0	-32.968
520	1	1	-32.9725
521	0	0	-33.0271
522	0	0	-33.0288
523	0	0	-33.1103
524	0	0	-33.113
525	1	1	-33.2764
526	0	0	-33.3122
527	0	0	-33.4616
528	0	0	-33.4868
529	0	0	-33.5738
530	1	0	-33.7081
531	0	0	-33.7095
532	0	0	-33.7205
533	0	0	-33.7491
534	1	0	-33.7736
535	0	0	-33.8436
536	0	0	-33.8864
537	0	0	-33.9247
538	1	1	-34.0354
539	0	0	-34.1329
540	0	0	-34.1765
541	0	0	-34.2192
542	0	0	-34.227
543	0	0	-34.2867
544	0	0	-34.3005
545	0	0	-34.3154
546	0	0	-34.4163
547	0	0	-34.4322
548	0	0	-34.4682
549	0	0	-34.4828
550	0	0	-34.5032
551	0	0	-34.533
552	0	0	-34.5622
553	0	0	-34.6012
554	0	0	-34.6551
555	0	0	-34.6974
556	0	0	-34.7157
557	0	0	-34.7396
558	0	0	-34.7771
559	0	0	-34.8845
560	1	0	-35.0513
561	0	0	-35.0818
562	0	0	-35.1311
563	0	0	-35.1533
564	0	0	-35.1568
565	0	0	-35.3157
566	0	0	-35.533
567	0	0	-35.5772
568	0	0	-35.6062
569	0	0	-35.6167
570	0	0	-35.6186
571	1	0	-35.678
572	0	0	-35.7012
573	0	0	-35.7134
574	0	0	-35.7159
575	0	0	-35.7725
576	0	0	-35.7848
577	0	0	-35.8433
578	0	0	-35.9064
579	0	0	-35.9711
580	0	0	-36.0487
581	0	0	-36.1275
582	0	0	-36.1845
583	0	0	-36.2395
584	0	0	-36.3589
585	0	0	-36.37
586	0	0	-36.4796
587	1	0	-36.5785
588	0	0	-36.6203
589	1	0	-36.6615
590	0	0	-36.6733
591	0	0	-36.727
592	0	0	-36.795
593	0	0	-36.9375
594	0	0	-36.939
595	0	0	-36.944
596	1	0	-37.0054
597	0	0	-37.0445
598	0	0	-37.156
599	0	0	-37.2086
600	0	0	-37.2202
601	1	1	-37.2893
602	0	0	-37.4312
603	0	0	-37.5012
604	0	0	-37.5743
605	0	0	-37.589
606	0	0	-37.6102
607	0	0	-37.6324
608	0	0	-37.7216
609	1	1	-37.7416
610	0	0	-38.23
611	0	0	-38.2443
612	1	0	-38.2584
613	0	0	-38.3049
614	0	0	-38.3579
615	1	0	-38.4639
616	0	0	-38.4882
617	0	0	-38.5306
618	0	0	-38.5386
619	0	0	-38.5842
620	0	0	-38.6225
621	0	0	-38.6485
622	1	1	-38.7493
623	0	0	-38.772
624	0	0	-38.9197
625	0	0	-38.9426
626	0	0	-39.0464
627	0	0	-39.1554
628	0	0	-39.2117
629	0	0	-39.403
630	1	0	-39.45
631	0	0	-39.5126
632	0	0	-39.5994
633	0	0	-39.667
634	0	0	-39.6736
635	0	0	-39.7949
636	0	0	-39.8006
637	0	0	-39.8516
638	0	0	-39.9612
639	0	0	-40.0715
640	0	0	-40.0771
641	0	0	-40.1088
642	0	0	-40.1121
643	0	0	-40.1342
644	0	0	-40.164
645	0	0	-40.1706
646	0	0	-40.1823
647	0	0	-40.1933
648	0	0	-40.1966
649	0	0	-40.2051
650	0	0	-40.3375
651	0	0	-40.4301
652	0	0	-40.4387
653	0	0	-40.4599
654	0	0	-40.7098
655	0	0	-40.802
656	1	0	-40.9025
657	0	0	-40.9957
658	0	0	-41.0314
659	0	0	-41.3001
660	0	0	-41.3056
661	0	0	-41.3096
662	0	0	-41.3486
663	0	0	-41.3791
664	0	0	-41.4351
665	0	0	-41.5259
666	0	0	-41.5337
667	1	0	-41.5406
668	0	0	-41.6102
669	0	0	-41.6249
670	0	0	-41.627
671	0	0	-41.7241
672	0	0	-41.7479
673	0	0	-41.7909
674	0	0	-41.9201
675	0	0	-41.9613
676	0	0	-42.0043
677	0	0	-42.0078
678	0	0	-42.027
679	0	0	-42.042
680	0	0	-42.0574
681	0	0	-42.058
682	0	0	-42.2284
683	0	0	-42.2416
684	0	0	-42.253
685	0	0	-42.2689
686	0	0	-42.3209
687	0	0	-42.3693
688	0	0	-42.5169
689	0	0	-42.5333
690	0	0	-42.549
691	0	0	-42.5674
692	0	0	-42.5689
693	1	0	-42.6685
694	0	0	-42.678
695	0	0	-42.688
696	0	0	-42.73
697	0	0	-42.7377
698	0	0	-42.7388
699	0	0	-42.7981
700	0	0	-42.83
701	0	0	-42.8372
702	0	0	-42.8627
703	1	0	-42.9113
704	0	0	-42.9155
705	0	0	-42.9169
706	0	0	-42.9568
707	0	0	-43.118
708	0	0	-43.1241
709	0	0	-43.1438
710	0	0	-43.1828
711	0	0	-43.207
712	0	0	-43.2216
713	0	0	-43.2873
714	0	0	-43.3951
715	0	0	-43.3962
716	0	0	-43.4206
717	0	0	-43.4373
718	0	0	-43.4545
719	0	0	-43.49
720	0	0	-43.5146
721	0	0	-43.5284
722	0	0	-43.5337
723	0	0	-43.5376
724	1	1	-43.6931
725	0	0	-43.7425
726	0	0	-43.7569
727	0	0	-43.761
728	0	0	-43.7864
729	0	0	-43.8259
730	0	0	-43.8971
731	0	0	-43.9422
732	0	0	-44.0531
733	0	0	-44.0859
734	0	0	-44.0897
735	0	0	-44.1471
736	0	0	-44.2117
737	0	0	-44.2135
738	0	0	-44.3022
739	0	0	-44.3038
740	0	0	-44.3491
741	0	0	-44.4467
742	0	0	-44.475
743	0	0	-44.4769
744	0	0	-44.4851
745	0	0	-44.5057
746	0	0	-44.5132
747	0	0	-44.5152
748	0	0	-44.5237
749	1	1	-44.5947
750	0	0	-44.7037
751	0	0	-44.7129
752	0	0	-44.7133
753	0	0	-44.7192
754	0	0	-44.7508
755	0	0	-44.7938
756	0	0	-44.814
757	0	0	-44.8193
758	0	0	-44.8673
759	0	0	-44.9598
760	0	0	-44.9861
761	0	0	-45.0025
762	0	0	-45.0183
763	0	0	-45.0357
764	0	0	-45.0724
765	0	0	-45.0788
766	0	0	-45.0899
767	0	0	-45.0957
768	0	0	-45.165
769	0	0	-45.203
770	0	0	-45.2084
771	0	0	-45.2145
772	0	0	-45.2202
773	1	1	-45.2379
774	0	0	-45.2392
775	0	0	-45.3481
776	0	0	-45.411
777	0	0	-45.4266
778	0	0	-45.4368
779	0	0	-45.4674
780	0	0	-45.5153
781	0	0	-45.5623
782	0	0	-45.5872
783	0	0	-45.5916
784	0	0	-45.617
785	0	0	-45.6182
786	0	0	-45.6754
787	0	0	-45.6763
788	0	0	-45.7089
789	0	0	-45.7222
790	0	0	-45.7253
791	0	0	-45.751
792	0	0	-45.8093
793	0	0	-45.8298
794	0	0	-45.8986
795	0	0	-45.9132
796	0	0	-45.9158
797	0	0	-45.919
798	0	0	-45.978
799	0	0	-45.9941
800	0	0	-46.0244
801	0	0	-46.0562
802	0	0	-46.1112
803	0	0	-46.1124
804	0	0	-46.1628
805	0	0	-46.1651
806	0	0	-46.1863
807	0	0	-46.1917
808	0	0	-46.1938
809	0	0	-46.2018
810	0	0	-46.2099
811	1	0	-46.2175
812	0	0	-46.2914
813	0	0	-46.3609
814	0	0	-46.378
815	0	0	-46.3794
816	0	0	-46.3913
817	0	0	-46.4123
818	0	0	-46.4277
819	0	0	-46.432
820	0	0	-46.4381
821	0	0	-46.4862
822	0	0	-46.527
823	0	0	-46.5467
824	0	0	-46.7103
825	0	0	-46.7183
826	0	0	-46.7642
827	0	0	-46.7683
828	0	0	-46.8557
829	0	0	-46.8565
830	0	0	-46.8657
831	0	0	-46.9532
832	0	0	-46.984
833	0	0	-46.9999
834	0	0	-47.033
835	0	0	-47.0353
836	0	0	-47.0557
837	0	0	-47.1048
838	0	0	-47.1196
839	0	0	-47.1232
840	0	0	-47.1274
841	0	0	-47.1489
842	0	0	-47.2499
843	0	0	-47.267
844	0	0	-47.3063
845	0	0	-47.3618
846	0	0	-47.3874
847	0	0	-47.3934
848	0	0	-47.4259
849	0	0	-47.4412
850	0	0	-47.4751
851	0	0	-47.5007
852	0	0	-47.5418
853	0	0	-47.5485
854	0	0	-47.5603
855	0	0	-47.5959
856	0	0	-47.6199
857	0	0	-47.6414
858	0	0	-47.6732
859	0	0	-47.6784
860	0	0	-47.6942
861	0	0	-47.6942
862	0	0	-47.7039
863	0	0	-47.7406
864	0	0	-47.7549
865	0	0	-47.7891
866	0	0	-47.804
867	0	0	-47.8206
868	0	0	-47.9152
869	0	0	-47.9219
870	0	0	-47.9301
871	0	0	-47.9546
872	0	0	-47.9791
873	0	0	-47.999
874	0	0	-48.0214
875	0	0	-48.0899
876	0	0	-48.1521
877	0	0	-48.1568
878	0	0	-48.1899
879	0	0	-48.2089
880	0	0	-48.2417
881	0	0	-48.2899
882	0	0	-48.3298
883	0	0	-48.3522
884	0	0	-48.3539
885	0	0	-48.3808
886	0	0	-48.4035
887	0	0	-48.4516
888	0	0	-48.4552
889	0	0	-48.4567
890	0	0	-48.5326
891	0	0	-48.5767
892	0	0	-48.6126
893	0	0	-48.6555
894	0	0	-48.6693
895	0	0	-48.6754
896	0	0	-48.6767
897	0	0	-48.7385
898	0	0	-48.7406
899	0	0	-48.7664
900	0	0	-48.836
901	0	0	-48.8718
902	0	0	-48.9529
903	0	0	-48.9534
904	0	0	-49.0136
905	0	0	-49.018
906	0	0	-49.0356
907	0	0	-49.056
908	0	0	-49.0601
909	0	0	-49.1824
910	1	0	-49.1962
911	0	0	-49.1964
912	0	0	-49.2274
913	0	0	-49.2519
914	0	0	-49.2956
915	0	0	-49.3337
916	0	0	-49.339
917	0	0	-49.3417
918	0	0	-49.3456
919	0	0	-49.4393
920	0	0	-49.4631
921	0	0	-49.4756
922	0	0	-49.482
923	0	0	-49.4958
924	0	0	-49.5343
925	0	0	-49.5771
926	0	0	-49.6553
927	0	0	-49.6765
928	0	0	-49.683
929	0	0	-49.736
930	0	0	-49.762
931	0	0	-49.7911
932	0	0	-49.8516
933	0	0	-49.8939
934	0	0	-49.9098
935	0	0	-49.9418
936	0	0	-49.9632
937	0	0	-50.0071
938	0	0	-50.0269
939	0	0	-50.0441
940	0	0	-50.0909
941	0	0	-50.0958
942	0	0	-50.1263
943	0	0	-50.1388
944	0	0	-50.1488
945	0	0	-50.1868
946	0	0	-50.2645
947	0	0	-50.2948
948	0	0	-50.3057
949	0	0	-50.3286
950	0	0	-50.3317
951	0	0	-50.3654
952	0	0	-50.3698
953	0	0	-50.3851
954	0	0	-50.4058
955	0	0	-50.4063
956	0	0	-50.4324
957	0	0	-50.4386
958	0	0	-50.4872
959	0	0	-50.5133
960	0	0	-50.5138
961	0	0	-50.5628
962	0	0	-50.6911
963	0	0	-50.7129
964	0	0	-50.776
965	0	0	-50.7912
966	0	0	-50.7927
967	0	0	-50.8279
968	0	0	-50.8385
969	0	0	-50.8742
970	0	0	-50.9391
971	0	0	-50.9881
972	0	0	-50.9998
973	0	0	-51.0305
974	0	0	-51.1283
975	0	0	-51.1354
976	0	0	-51.1476
977	0	0	-51.1649
978	0	0	-51.1849
979	0	0	-51.3846
980	0	0	-51.3993
981	0	0	-51.4008
982	0	0	-51.4509
983	0	0	-51.4977
984	0	0	-51.5022
985	0	0	-51.53
986	0	0	-51.619
987	0	0	-51.6596
988	0	0	-51.6731
989	0	0	-51.8034
990	0	0	-51.8444
991	0	0	-51.922
992	0	0	-51.9258
993	0	0	-52.0056
994	0	0	-52.0493
995	0	0	-52.0842
996	0	0	-52.1731
997	0	0	-52.4606
998	0	0	-52.5061
999	0	0	-52.5469
1000	0	0	-52.6714
1001	0	0	-52.7841
1002	0	0	-52.79
1003	0	0	-52.8415
1004	0	0	-52.8681
1005	0	0	-52.8686
1006	0	0	-52.8754
1007	0	0	-52.8764
1008	0	0	-52.9444
1009	0	0	-52.9973
1010	0	0	-53.0851
1011	0	0	-53.175
1012	0	0	-53.2867
1013	0	0	-53.4513
1014	0	0	-53.4993
1015	0	0	-53.6532
1016	0	0	-53.7034
1017	0	0	-53.792
1018	0	0	-53.8099
1019	0	0	-53.8706
1020	0	0	-53.9693
1021	0	0	-54.0065
1022	0	0	-54.0823
1023	0	0	-54.1285
1024	0	0	-54.1669
1025	0	0	-54.4752
1026	0	0	-54.4894
1027	0	0	-54.6743
1028	0	0	-54.7084
1029	0	0	-54.7496
1030	1	0	-54.7896
1031	0	0	-54.82
1032	0	0	-55.0169
1033	0	0	-55.022
1034	0	0	-55.1858
1035	0	0	-55.3654
1036	0	0	-55.3768
1037	0	0	-55.5522
1038	0	0	-55.779
1039	0	0	-55.8099
1040	0	0	-55.9516
1041	0	0	-56.5071
1042	0	0	-56.8123
1043	0	0	-57.0637
1044	0	0	-57.5347
1045	0	0	-57.795
1046	0	0	-58.6354
1047	0	0	-58.7458
1048	0	0	-60.537
1049	0	0	-60.6912

## Sheet: Table S4
Table S4: Individual MPSE scores for Utah NeoSeq cohort patients.
Patient	Sequenced Status	Diagnostic Status	MPSE Score
1	1	1	75.429
2	1	1	69.1068
3	1	1	65.7586
4	1	1	57.7685
5	1	1	53.925
6	1	0	41.2372
7	1	0	39.6954
8	1	0	39.5937
9	1	0	37.7965
10	1	1	35.5603
11	1	0	34.4484
12	1	0	34.3221
13	1	1	33.8998
14	1	1	30.0242
15	1	1	29.1222
16	1	0	18.4054
17	1	0	15.4909
18	1	0	14.4324
19	1	0	6.75463
20	1	0	6.74368
21	1	0	3.8891
22	1	0	3.78039
23	1	1	3.03535
24	1	1	0.206537
25	1	1	0.201422
26	1	0	-2.7952
27	1	1	-3.69231
28	1	0	-5.89135
29	1	0	-6.95558
30	1	1	-16.2916
31	1	0	-18.4467
32	1	0	-21.1852
33	1	0	-21.384
34	1	1	-24.7615
35	1	0	-25.0167
